# Supplementary material for: ALS-linked SOD1 in glial cells enhances ß-N-Methylamino L-Alanine (BMAA)-induced toxicity in Drosophila
Source: F1000Res. 2012 Nov 9;1:47. [Version 1] doi: 10.12688/f1000research.1-47.v1 (PMC3945777; doi:10.12688/f1000research.1-47.v1)
Supplement: Survival curve of wild type (Canton S) Drosophila under various dosages of BMAA. — Five day-old male flies were reared in 1, 3, 5, and 10 mM BMAA diluted in 3% sucrose for up to 30 days (10 flies per vial). The 50% survival time for 1, 3, 5, and 10 mM BMAA was 19, 14, 10, and 4 days, respectively. The sham (0 mM BMAA) treated flies did not show any toxicity during the observation period. The statistics was performed using One-way ANOVA analysis of variance in Prizm software, p [file f1000research-1-222-s0008.tgz]

Archive with 2 entries (2 files):
- Copy_of_Figure_2_WT_CS_no_Drivers_Raw_Data.csv
- Figure_2_Zhang.jpg
