# Supplementary material for: ALS-linked SOD1 in glial cells enhances ß-N-Methylamino L-Alanine (BMAA)-induced toxicity in Drosophila
Source: F1000Res. 2012 Nov 9;1:47. [Version 1] doi: 10.12688/f1000research.1-47.v1 (PMC3945777; doi:10.12688/f1000research.1-47.v1)
Supplement: Human SOD1 overexpressed in motoneurons confers resistance to BMAA treatment. — Shown are survival rates of 5 day-old male sod1 transgenic flies under 3 mM BMAA treatment (10 flies per vial). Panels A, B, and C represent the survival rate of flies expressing mutant human A4V, G85R, wild type SOD1 proteins and control flies (D42>CS and D42>UAS-dsod1) in motoneurons using the D42-Gal4 driver. Flies expressing the human SOD1s (both the hSOD1WT, and mutants, hSOD1A4V and hSOD1G85R) survived longer compared to the control flies. At the 50% survival rate, the longevity is increased by 33%, 41% and 66 % for A4V, G85R, wt SOD1, respectively, when compared to D42>dsod1 and D42>CS flies. Differences were considered statistically significant if pCS and D42>A4V, respectively; n=50 for the rest of genotypes. [file f1000research-1-222-s0007.tgz]

Archive with 2 entries (2 files):
- Copy_of_Figure_3_A_C_D42_5d_BMAA_Survival_Raw.csv
- Figure_3_Zhang.jpg
