# Supplementary material for: ALS-linked SOD1 in glial cells enhances ß-N-Methylamino L-Alanine (BMAA)-induced toxicity in Drosophila
Source: F1000Res. 2012 Nov 9;1:47. [Version 1] doi: 10.12688/f1000research.1-47.v1 (PMC3945777; doi:10.12688/f1000research.1-47.v1)
Supplement: Human SOD1 overexpressed in glial cells accelerates fly death by BMAA. — Shown are survival rates of 35 day-old male sod1 transgenic flies under 3 mM BMAA treatment. Panels A, B, and C represent flies expressing mutant human A4V, G85R, and wild type SOD1 proteins, respectively. Like 5 day-old time points (Figure 3, A-C), the SOD1 flies survived longer compared to the controls (CS and dSOD1). The 50% survival rate is increased by 10, 30 and 30% for A4V, G85R, wt SOD1, respectively, when compared to dSOD1 flies. Differences were considered statistically significant if p [file f1000research-1-222-s0006.tgz]

Archive with 2 entries (2 files):
- Copy_of_Figure_4_A_C_5days_BMAA_Survival_Raw_Data.csv
- Figure_4_Zhang.jpg
