# Supplementary material for: ALS-linked SOD1 in glial cells enhances ß-N-Methylamino L-Alanine (BMAA)-induced toxicity in Drosophila
Source: F1000Res. 2012 Nov 9;1:47. [Version 1] doi: 10.12688/f1000research.1-47.v1 (PMC3945777; doi:10.12688/f1000research.1-47.v1)
Supplement: Human SOD1 overexpressed in glial cells accelerates fly death by BMAA. — Shown are survival rates of 35 day-old male sod1 transgenic flies under 3 mM BMAA treatment. Panels A, B, and C represent flies expressing mutant human A4V, G85R, and wild type SOD1 proteins, respectively. Like 5 day-old time points (Figure 3, A-C), the SOD1 flies survived longer compared to the controls (CS and dSOD1). The 50% survival rate is increased by 10, 30 and 30% for A4V, G85R, wt SOD1, respectively, when compared to dSOD1 flies. Differences were considered statistically significant if p [file f1000research-1-222-s0006.tgz › Copy_of_Figure_4_A_C_5days_BMAA_Survival_Raw_Data.csv]

Genotype	M1B/CS						Genotype	M1B/dsod1				Genotype	M1B/A4V
Date started	8/9/2008						Date started	12/9/2008				Date started	12/9/2008
Days	Vial 1	Vial 2	Vial 3	Vial 4	Vial 5		Days	Vial 1	Vial 2	Vial 3		Days	Vial 1	Vial 2	Vial 3
1	10	10	10	10	10		1	10	10	10		1	9	10	9
2	10	10	10	10	10		2	10	10	10		2	9	10	9
3	10	10	10	10	10		3	10	10	10		3	9	10	9
4	10	10	10	10	10		4	10	10	10		4	9	10	9
5	10	10	10	10	10		5	10	10	10		5	9	10	9
6	10	10	10	10	10		6	10	10	10		6	9	10	9
7	10	10	10	10	10		7	10	10	10		7	9	10	9
8	10	10	10	10	10		8	10	10	10		8	9	10	9
9	10	10	10	10	10		9	10	10	10		9	9	10	9
10	10	10	10	10	10		10	10	10	10		10	9	10	9
11	10	10	10	10	10		11	10	10	10		11	9	10	9
12	10	9	10	10	10		12	10	10	10		12	9	9	9
13	10	9	10	10	10		13	10	10	10		13	8	9	8
14	10	9	10	10	10		14	10	10	10		14	7	7	7
15	10	9	9	10	10		15	10	10	10		15	6	6	7
16	10	8	9	10	8		16	10	10	10		16	4	5	6
17	10	7	8	10	7		17	10	10	10		17	3	4	4
18	10	2	6	10	6		18	10	10	9		18	2	3	3
19	10	2	6	6	3		19	9	9	8		19	1	2	2
20	9	0	4	4	2		20	9	6	8		20	1	1	1
21	9	0	1	4	2		21	7	4	8		21	0	1	0
22	9	0	0	4	2		22	6	3	6		22	0	0	0
23	3	0	0	4	2		23	5	3	5		23	0	0	0
24	2	0	0	3	1		24	4	2	5		24
25	1	0	0	1	0		25	3	1	4		25
26	1	0	0	0	0		26	2	0	2		26
27	0	0	0	0	0		27	1	0	1		27
28	0	0	0	0	0		28	0	0	0		28
29	0	0	0	0	0		29	0	0	0		29
30	0	0	0	0	0		30	0	0	0		30
Genotype	M1B/G85R						Genotype	M1B/hSod1
Date started	8/9/2008						Date started	09/12/2008
Days	Vial 1	Vial 2	Vial 3	Vial 4			Days	Vial 1	Vial 2	Vial 3
1	10	10	10	10			1	10	10	9
2	10	10	10	10			2	10	10	9
3	10	10	10	10			3	10	10	9
4	10	10	10	10			4	10	10	9
5	10	10	10	10			5	10	10	9
6	10	10	10	10			6	8	10	9
7	10	10	10	10			7	8	9	9
8	10	10	10	10			8	8	8	9
9	10	10	10	10			9	7	8	9
10	10	10	10	10			10	6	8	9
11	10	10	10	10			11	5	8	9
12	10	10	10	9			12	4	8	8
13	9	9	10	9			13	4	7	7
14	9	8	10	7			14	4	6	7
15	9	7	9	7			15	3	6	7
16	6	7	8	4			16	2	5	6
17	5	7	7	3			17	1	4	5
18	5	6	7	2			18	0	3	4
19	3	5	5	2			19	0	2	3
20	2	4	5	1			20	0	1	2
21	2	3	2	1			21	0	0	1
22	1	3	1	1			22	0	0	0
23	0	0	0	0			23	0	0	0
24							24
25							25
26							26
27							27
28							28
29							29
30							30
