# Supplementary material for: ALS-linked SOD1 in glial cells enhances ß-N-Methylamino L-Alanine (BMAA)-induced toxicity in Drosophila
Source: F1000Res. 2012 Nov 9;1:47. [Version 1] doi: 10.12688/f1000research.1-47.v1 (PMC3945777; doi:10.12688/f1000research.1-47.v1)
Supplement: Human SOD1 co-overexpressed in motoneurons and glial cells and treated with 3 mM BMAA. — Shown are survival rates of 35 day-old male sod1 transgenic flies under 3 mM BMAA treatment. Panels A, B, and C represent flies expressing mutant human A4V, G85R, and wild type SOD1 proteins, respectively. Like 5 day-old time points (Figure 3, A-C), the SOD1 flies survived longer compared to the controls (CS and dSOD1). The 50% survival rate is increased by 10, 30 and 30% for A4V, G85R, wt SOD1, respectively, when compared to dSOD1 flies. Differences were considered statistically significant if p [file f1000research-1-222-s0005.tgz › Copy_of_Figure_5_A_C_5_days_BMAA_Survival_Raw_Data.csv]

Genotype	D42+M1B/CS+				Genotype	D42+M1B/dsod1					Genotype	D42+M1B/UAS-A4V
Date started	08/29/2008				Date started	4/9/2008					Date started	08/26/2008
Days	Vial 1	Vial 2	Vial 3		Days	Vial 1	Vial 2	Vial 3	Vial 4		Days	Vial 1	Vial 2	Vial 3	Vial 4	Vial 5
1	10	10	10		1	10	10	10	10		1	10	10	10	10	10
2	10	10	10		2	10	10	10	10		2	10	10	10	10	10
3	10	10	10		3	10	10	10	10		3	10	10	10	10	10
4	10	10	10		4	10	10	10	10		4	10	10	10	10	10
5	10	10	10		5	10	10	10	10		5	10	10	10	10	10
6	10	10	10		6	10	10	10	10		6	10	10	10	10	10
7	10	10	10		7	10	10	10	10		7	10	10	10	10	10
8	10	10	10		8	10	10	10	10		8	10	10	10	10	10
9	10	10	10		9	10	10	10	10		9	10	10	10	10	10
10	10	10	10		10	10	10	10	10		10	10	10	10	10	10
11	9	10	9		11	10	10	10	10		11	10	10	10	10	10
12	9	9	9		12	10	10	10	10		12	10	10	10	10	10
13	9	8	9		13	10	10	10	10		13	9	10	10	10	9
14	8	8	8		14	9	10	10	10		14	9	9	9	9	9
15	6	8	7		15	8	10	8	10		15	8	8	9	9	8
16	3	5	5		16	6	10	7	9		16	7	8	8	8	7
17	3	3	3		17	5	10	6	7		17	6	7	7	7	6
18	1	4	1		18	4	9	5	7		18	5	6	7	5	6
19	0	0	0		19	3	7	4	6		19	4	5	5	4	5
20					20	3	6	4	5		20	4	4	3	4	4
21					21	2	5	3	4		21	3	3	3	3	4
22					22	1	4	2	3		22	2	2	2	3	3
23					23	0	3	1	2		23	1	1	1	2	2
24					24	0	2	0	1		24	0	1	1	1	1
25					25	0	1	0	0		25	0	0	0	1	1
26					26	0	0	0	0		26	0	0	0	0	0
27					27						27
28					28						28
29					29						29
30					30						30
Genotype	D42+M1B/G85R						Genotype	D42+M1B/UAS-hSOD1
Date started	2/9/2008						Date started	2/9/2008
Days	Vial 1	Vial 2	Vial 3	Vial 4	Vial 5		Days	Vial 1	Vial 2	Vial 3	Vial 4	Vial 5
1	10	10	10	10	10		1	10	10	10	10	10
2	10	10	10	10	10		2	10	10	10	10	10
3	10	10	10	10	10		3	10	10	10	10	10
4	10	10	10	10	10		4	10	10	10	10	10
5	10	10	10	10	10		5	10	10	10	10	10
6	10	10	10	10	10		6	10	10	10	10	10
7	10	10	10	10	10		7	10	10	10	10	10
8	10	10	10	10	10		8	10	10	10	10	10
9	10	10	10	10	10		9	10	10	10	10	10
10	10	10	10	10	10		10	10	10	9	10	10
11	10	10	10	10	10		11	10	10	9	10	10
12	10	10	10	10	10		12	10	10	9	10	10
13	10	10	10	10	10		13	10	10	9	10	10
14	10	10	10	10	10		14	10	10	9	10	10
15	10	10	10	10	10		15	10	10	7	10	10
16	9	10	10	10	10		16	9	10	7	10	8
17	8	10	10	10	10		17	8	10	7	10	7
18	8	9	10	9	10		18	7	10	7	10	6
19	7	9	10	7	10		19	7	10	7	10	5
20	5	7	8	6	9		20	7	10	7	8	5
21	5	6	6	6	9		21	7	9	6	8	3
22	4	5	5	6	8		22	6	8	5	7	2
23	2	4	4	4	8		23	5	7	4	6	1
24	2	4	2	2	5		24	4	5	3	5	0
25	1	1	1	1	3		25	2	2	2	3	0
26	0	1	0	0	1		26	1	1	1	2	0
27	0	0	0	0	0		27	1	1	0	1	0
28							28	0	1	0	1	0
29							29	0	0	0	0	0
30							30
