# Supplementary material for: ALS-linked SOD1 in glial cells enhances ß-N-Methylamino L-Alanine (BMAA)-induced toxicity in Drosophila
Source: F1000Res. 2012 Nov 9;1:47. [Version 1] doi: 10.12688/f1000research.1-47.v1 (PMC3945777; doi:10.12688/f1000research.1-47.v1)
Supplement: Human SOD1 over-expressed in glial cells enhances the effect of BMAA on reducing the longevity of flies. — Shown are survival rates of 35 day-old male sod1 transgenic flies under 3 mM BMAA treatment (10 flies per vial). Panels A, B, and C represent flies expressing mutant human A4V, G85R, wild type SOD1 proteins. The 50% survival rate of A4V, G85R, and hSOD1 when compared with dSOD1 is decreased by 31, 38, and 38%, respectively. Differences were considered statistically significant if p [file f1000research-1-222-s0002.tgz]

Archive with 2 entries (2 files):
- Copy_of_Figure_S2_A_C_35days_BMAA_Survival_Raw_Data.csv
- Supplementary_Fig_2.jpg
