# Supplementary material for: ALS-linked SOD1 in glial cells enhances ß-N-Methylamino L-Alanine (BMAA)-induced toxicity in Drosophila
Source: F1000Res. 2012 Nov 9;1:47. [Version 1] doi: 10.12688/f1000research.1-47.v1 (PMC3945777; doi:10.12688/f1000research.1-47.v1)
Supplement: Human SOD1 co-overexpressed in motor neurons and glial cells and treated with 3 mM BMAA. — Shown are survival rates of 35 day-old male sod1 transgenic flies under 3 mM BMAA treatment (10 flies per vial). Panels A, B and C represent flies expressing mutant human A4V, G85R, wild type SOD1 proteins. The 50% survival rate of A4V, G85R, and hSOD1 when compared with dSOD1 is increased by 8, 30, and 15%, respectively. Differences were considered statistically significant if p [file f1000research-1-222-s0001.tgz › Copy_of_Figure_S3_A_C_35_days_BMAA_Survival_Raw_Data.csv]

Genotype	D42+M1B/CS+				Genotype	D42+M1B/dsod1				Genotype	D42+M1B/UAS-A4V
Date started	08/29/2008				Date started	11/11/2008				Date started	09/29/2008
Days	Vial 1	Vial 2	Vial 3		Days	Vial 1	Vial 2	Vial 3		Days	Vial 1	Vial 2	Vial 3
1	10	10	10		1	10	10	10		1	10	10	10
2	10	10	10		2	10	10	10		2	10	10	10
3	10	10	10		3	10	10	10		3	10	10	10
4	10	10	10		4	10	10	10		4	10	10	10
5	10	10	10		5	10	10	10		5	10	10	10
6	10	10	10		6	10	10	10		6	10	10	10
7	10	10	10		7	10	10	10		7	10	10	10
8	10	9	9		8	10	10	10		8	10	10	10
9	9	8	8		9	9	9	10		9	10	9	10
10	9	8	8		10	9	9	9		10	8	8	9
11	7	6	7		11	8	7	9		11	7	7	8
12	5	5	5		12	7	5	7		12	6	6	8
13	3	3	3		13	5	4	5		13	5	5	7
14	1	1	2		14	3	3	3		14	4	3	5
15	0	0	0		15	3	1	1		15	3	2	3
16	0	0	0		16	2	0	1		16	1	1	1
17	0	0	0		17	0	0	0		17	0	0	0
18	0	0	0		18	0	0	0		18
19	0	0	0		19	0	0	0		19
20	0	0	0		20					20
21	0	0	0		21					21
22	0	0	0		22					22
23	0	0	0		23					23
24	0	0	0		24					24
25	0	0	0		25					25
26	0	0	0		26					26
27	0	0	0		27					27
28	0	0	0		28					28
29	0	0	0		29					29
30	0	0	0		30					30
Genotype	D42+M1B/UAS-G85R				Genotype	D42+M1B/UAS-hSOD1
Date started	09/29/2008				Date started	09/30/2008
Days	Vial 1	Vial 2	Vial 3		Days	Vial 1	Vial 2	Vial 3
1	10	10	10		1	10	10	10
2	10	10	10		2	10	10	10
3	10	10	10		3	10	10	10
4	10	10	10		4	10	10	10
5	10	10	10		5	10	10	10
6	10	10	10		6	10	10	10
7	10	10	10		7	10	10	10
8	10	10	10		8	10	10	10
9	10	10	10		9	10	10	10
10	10	10	10		10	10	10	10
11	10	10	10		11	10	10	9
12	9	10	10		12	9	9	8
13	9	8	9		13	7	8	6
14	7	8	8		14	6	6	5
15	6	7	8		15	5	5	5
16	6	5	8		16	4	3	4
17	5	4	6		17	3	1	3
18	3	3	5		18	2	1	2
19	3	2	4		19	1	0	1
20	2	2	3		20	0	0	0
21	1	1	2		21
22	0	1	1		22
23	0	0	0		23
24					24
25					25
26					26
27					27
28					28
29					29
30					30
