# Supplementary material for: ALS-linked SOD1 in glial cells enhances ß-N-Methylamino L-Alanine (BMAA)-induced toxicity in Drosophila
Source: F1000Res. 2012 Nov 9;1:47. [Version 1] doi: 10.12688/f1000research.1-47.v1 (PMC3945777; doi:10.12688/f1000research.1-47.v1)
Supplement: Effects of H2O2 on SOD1 transgenic flies. — Five day-old male flies expressing SOD1 proteins in motor neurons (A), glial cells (B) and in motoneurons together with glial cells (C) were treated with 1% H2O2 diluted in 3% sucrose. The results indicate an enhancing effect of H2O2 on mutant SOD1 toxiciy in MNs or glia when compared to driver>UAS-dsod1, but not to driver>CS control. Statistical analysis was performed using a two-tailed ANOVA method in Prizm software and was considered significant if p [file f1000research-1-222-s0004.tgz]

Archive with 2 entries (2 files):
- Copy_of_Figure_6_A_C_H2O2_Expt_.csv
- Figure_6_Zhang.jpg
