# Supplementary material for: ALS-linked SOD1 in glial cells enhances ß-N-Methylamino L-Alanine (BMAA)-induced toxicity in Drosophila
Source: F1000Res. 2012 Nov 9;1:47. [Version 1] doi: 10.12688/f1000research.1-47.v1 (PMC3945777; doi:10.12688/f1000research.1-47.v1)
Supplement: Effects of H2O2 on SOD1 transgenic flies. — Five day-old male flies expressing SOD1 proteins in motor neurons (A), glial cells (B) and in motoneurons together with glial cells (C) were treated with 1% H2O2 diluted in 3% sucrose. The results indicate an enhancing effect of H2O2 on mutant SOD1 toxiciy in MNs or glia when compared to driver>UAS-dsod1, but not to driver>CS control. Statistical analysis was performed using a two-tailed ANOVA method in Prizm software and was considered significant if p [file f1000research-1-222-s0004.tgz › Copy_of_Figure_6_A_C_H2O2_Expt_.csv]

						# dead	# dead	# dead	# dead	# dead	# dead	total #			# alive	# alive	# alive	# alive	# alive	# alive
total # of flies	Genotype	birth date	Expt Start Date	Solution	Tube #	Day 1	Day 2	Day 3	Day 4	Day 5	Day 6	flies			Day 1	Day 2	Day 3	Day 4	Day 5	Day 6
						3/18/2010	3/19/2010	3/20/2010	3/21/2010	3/22/2010	3/23/2010				3/18/2010	3/19/2010	3/20/2010	3/21/2010	3/22/2010	3/23/2010
85	D42 x dsod1	3/12/2010	3/17/2010	H2O2	1	0	0	0	1	5		6			6	6	6	5	0	0
		3/12/2010	3/17/2010	H2O2	2	0	0	1	1	7		9			9	9	8	7	0	0
		3/12/2010	3/17/2010	H2O2	3	0	0	0	2	7	1	10			10	10	10	8	1	0
		3/12/2010	3/17/2010	H2O2	4	0	0	1	1	8		10			10	10	9	8	0	0
		3/12/2010	3/17/2010	H2O2	5	0	0	0	5	3		8			8	8	8	3	0	0
		3/12/2010	3/17/2010	H2O2	6	0	0	0	1	8		9			9	9	9	8	0	0
		3/12/2010	3/17/2010	H2O2	7	0	0	0	5	4		9			9	9	9	4	0	0
		3/12/2010	3/17/2010	H2O2	8	0	0	0	0	5	2	7			7	7	7	7	2	0
		3/12/2010	3/17/2010	H2O2	9	0	0	0	2	6		8			8	8	8	6	0	0
		3/12/2010	3/17/2010	H2O2	10	0	0	0	1	8		9			9	9	9	8	0	0
						# dead	# dead	# dead	# dead	# dead	# dead	total #			# alive	# alive	# alive	# alive	# alive	# alive
total # of flies	Genotype	birth date	Expt Start Date	Solution	Tube #	Day 1	Day 2	Day 3	Day 4	Day 5	Day 6	flies			Day 1	Day 2	Day 3	Day 4	Day 5	Day 6
						3/18/2010	3/19/2010	3/20/2010	3/21/2010	3/22/2010	3/23/2010				3/18/2010	3/19/2010	3/20/2010	3/21/2010	3/22/2010	3/23/2010
89	D42 x G85R	3/12/2010	3/17/2010	H2O2	11	0	0	0	0	3	2	5			5	5	5	5	2	0
		3/12/2010	3/17/2010	H2O2	12	0	0	0	7	4		11			11	11	11	4	0	0
		3/12/2010	3/17/2010	H2O2	13	0	0	0	8			8			8	8	8	0	0	0
		3/12/2010	3/17/2010	H2O2	14	0	0	0	8	1		9			9	9	9	1	0	0
		3/12/2010	3/17/2010	H2O2	15	0	0	0	9	1		10			10	10	10	1	0	0
		3/12/2010	3/17/2010	H2O2	16	0	0	1	5	2		8			8	8	7	2	0	0
		3/12/2010	3/17/2010	H2O2	17	0	0	0	6	4		10			10	10	10	4	0	0
		3/12/2010	3/17/2010	H2O2	18	0	0	0	6	3		9			9	9	9	3	0	0
		3/12/2010	3/17/2010	H2O2	19	0	0	0	5	5		10			10	10	10	5	0	0
		3/12/2010	3/17/2010	H2O2	20	0	0	0	6	3		9			9	9	9	3	0	0
						# dead	# dead	# dead	# dead	# dead	# dead	total #			# alive	# alive	# alive	# alive	# alive	# alive
total # of flies	Genotype	birth date	Expt Start Date	Solution	Tube #	Day 1	Day 2	Day 3	Day 4	Day 5	Day 6	flies			Day 1	Day 2	Day 3	Day 4	Day 5	Day 6
						3/18/2010	3/19/2010	3/20/2010	3/21/2010	3/22/2010	3/23/2010				3/18/2010	3/19/2010	3/20/2010	3/21/2010	3/22/2010	3/23/2010
94	D42 x A4V	3/12/2010	3/17/2010	H2O2	21	0	0	2	8			10			10	10	8	0	0	0
		3/12/2010	3/17/2010	H2O2	22	0	0	1	8	1		10			10	10	9	1	0	0
		3/12/2010	3/17/2010	H2O2	23	0	0	1	5	2	1	9			9	9	8	3	1	0
		3/12/2010	3/17/2010	H2O2	24	0	0	0	8	1		9			9	9	9	1	0	0
		3/12/2010	3/17/2010	H2O2	25	0	0	0	7	2		9			9	9	9	2	0	0
		3/12/2010	3/17/2010	H2O2	26	0	0	0	6	4		10			10	10	10	4	0	0
		3/12/2010	3/17/2010	H2O2	27	0	0	1	7	2		10			10	10	9	2	0	0
		3/12/2010	3/17/2010	H2O2	28	0	0	0	9			9			9	9	9	0	0	0
		3/12/2010	3/17/2010	H2O2	29	0	0	1	9			10			10	10	9	0	0	0
		3/12/2010	3/17/2010	H2O2	30	0	0	0	3	5		8			8	8	8	5	0	0
						# dead	# dead	# dead	# dead	# dead	# dead	total #			# alive	# alive	# alive	# alive	# alive	# alive
total # of flies	Genotype	birth date	Expt Start Date	Solution	Tube #	Day 1	Day 2	Day 3	Day 4	Day 5	Day 6	flies			Day 1	Day 2	Day 3	Day 4	Day 5	Day 6
						3/18/2010	3/19/2010	3/20/2010	3/21/2010	3/22/2010	3/23/2010				3/18/2010	3/19/2010	3/20/2010	3/21/2010	3/22/2010	3/23/2010
94	D42 x CS	3/12/2010	3/17/2010	H2O2	31	0	0	1	3	6		10			10	10	9	6	0	0
		3/12/2010	3/17/2010	H2O2	32	0	0	0	6	2		8			8	8	8	2	0	0
		3/12/2010	3/17/2010	H2O2	33	0	0	0	10			10			10	10	10	0	0	0
		3/12/2010	3/17/2010	H2O2	34	0	0	0	10			10			10	10	10	0	0	0
		3/12/2010	3/17/2010	H2O2	35	0	0	0	11			11			11	11	11	0	0	0
		3/12/2010	3/17/2010	H2O2	36	0	0	0	9	1		10			10	10	10	1	0	0
		3/12/2010	3/17/2010	H2O2	37	0	0	1	7	1		9			9	9	8	1	0	0
		3/12/2010	3/17/2010	H2O2	38	0	0	3	6			9			9	9	6	0	0	0
		3/12/2010	3/17/2010	H2O2	39	0	0	2	7			9			9	9	7	0	0	0
		3/12/2010	3/17/2010	H2O2	40	0	0	1	7			8			8	8	7	0	0	0
						# dead	# dead	# dead	# dead	# dead	# dead	total #			# alive	# alive	# alive	# alive	# alive	# alive
total # of flies	Genotype	birth date	Expt Start Date	Solution	Tube #	Day 1	Day 2	Day 3	Day 4	Day 5	Day 6	flies			Day 1	Day 2	Day 3	Day 4	Day 5	Day 6
						3/18/2010	3/19/2010	3/20/2010	3/21/2010	3/22/2010	3/23/2010				3/18/2010	3/19/2010	3/20/2010	3/21/2010	3/22/2010	3/23/2010
96	MIB x dsod1	3/12/2010	3/17/2010	H2O2	41	0	0	0	3	7		10			10	10	10	7	0	0
		3/12/2010	3/17/2010	H2O2	42	0	0	0	6	2		8			8	8	8	2	0	0
		3/12/2010	3/17/2010	H2O2	43	0	0	0	2	7		9			9	9	9	7	0	0
		3/12/2010	3/17/2010	H2O2	44	0	0	0	7	4		11			11	11	11	4	0	0
		3/12/2010	3/17/2010	H2O2	45	0	0	0	3	5	1	9			9	9	9	6	1	0
		3/12/2010	3/17/2010	H2O2	46	0	0	0	3	6		9			9	9	9	6	0	0
		3/12/2010	3/17/2010	H2O2	47	0	0	0	1	9		10			10	10	10	9	0	0
		3/12/2010	3/17/2010	H2O2	48	0	0	0	0	10		10			10	10	10	10	0	0
		3/12/2010	3/17/2010	H2O2	49	0	0	0	0	9	1	10			10	10	10	10	1	0
		3/12/2010	3/17/2010	H2O2	50	0	0	0	1	7	2	10			10	10	10	9	2	0
						# dead	# dead	# dead	# dead	# dead	# dead	total #			# alive	# alive	# alive	# alive	# alive	# alive
total # of flies	Genotype	birth date	Expt Start Date	Solution	Tube #	Day 1	Day 2	Day 3	Day 4	Day 5	Day 6	flies			Day 1	Day 2	Day 3	Day 4	Day 5	Day 6
						3/18/2010	3/19/2010	3/20/2010	3/21/2010	3/22/2010	3/23/2010				3/18/2010	3/19/2010	3/20/2010	3/21/2010	3/22/2010	3/23/2010
80	MIB x G85R	3/12/2010	3/17/2010	H2O2	51	0	0	0	9			9			9	9	9	0	0	0
		3/12/2010	3/17/2010	H2O2	52	0	0	0	7	1	1	9			9	9	9	2	1	0
		3/12/2010	3/17/2010	H2O2	53	0	0	0	9	1		10			10	10	10	1	0	0
		3/12/2010	3/17/2010	H2O2	54	0	0	0	10	1		11			11	11	11	1	0	0
		3/12/2010	3/17/2010	H2O2	55	0	0	0	7	3		10			10	10	10	3	0	0
		3/12/2010	3/17/2010	H2O2	56	0	0	0	9	1	1	11			11	11	11	2	1	0
		3/12/2010	3/17/2010	H2O2	57	0	0	0	8	3		11			11	11	11	3	0	0
		3/12/2010	3/17/2010	H2O2	58	0	0	0	6	3		9			9	9	9	3	0	0
		n/a	3/17/2010	H2O2	59	n/a	n/a	n/a	n/a	n/a	n/a	0
		n/a	3/17/2010	H2O2	60	n/a	n/a	n/a	n/a	n/a	n/a	0
						# dead	# dead	# dead	# dead	# dead	# dead	total #			# alive	# alive	# alive	# alive	# alive	# alive
total # of flies	Genotype	birth date	Expt Start Date	Solution	Tube #	Day 1	Day 2	Day 3	Day 4	Day 5	Day 6	flies			Day 1	Day 2	Day 3	Day 4	Day 5	Day 6
						3/18/2010	3/19/2010	3/20/2010	3/21/2010	3/22/2010	3/23/2010				3/18/2010	3/19/2010	3/20/2010	3/21/2010	3/22/2010	3/23/2010
86	MIB x A4V	3/12/2010	3/17/2010	H2O2	61	0	0	0	2	1		3			3	3	3	1	0	0
		3/12/2010	3/17/2010	H2O2	62	1	0	1	8			10			9	9	8	0	0	0
		3/12/2010	3/17/2010	H2O2	63	0	0	0	8	2		10			10	10	10	2	0	0
		3/12/2010	3/17/2010	H2O2	64	0	0	0	4	3		7			7	7	7	3	0	0
		3/12/2010	3/17/2010	H2O2	65	0	0	0	10			10			10	10	10	0	0	0
		3/12/2010	3/17/2010	H2O2	66	1	0	0	8	1		10			9	9	9	1	0	0
		3/12/2010	3/17/2010	H2O2	67	0	0	0	10			10			10	10	10	0	0	0
		3/12/2010	3/17/2010	H2O2	68	0	0	0	5	4		9			9	9	9	4	0	0
		3/12/2010	3/17/2010	H2O2	69	0	0	1	2	4		7			7	7	6	4	0	0
		3/12/2010	3/17/2010	H2O2	70	0	0	0	9	1		10			10	10	10	1	0	0
						# dead	# dead	# dead	# dead	# dead	# dead	total #			# alive	# alive	# alive	# alive	# alive	# alive
total # of flies	Genotype	birth date	Expt Start Date	Solution	Tube #	Day 1	Day 2	Day 3	Day 4	Day 5	Day 6	flies			Day 1	Day 2	Day 3	Day 4	Day 5	Day 6
						3/18/2010	3/19/2010	3/20/2010	3/21/2010	3/22/2010	3/23/2010				3/18/2010	3/19/2010	3/20/2010	3/21/2010	3/22/2010	3/23/2010
81	MIB x CS	3/12/2010	3/17/2010	H2O2	71	0	0	2	3	5		10			10	10	8	5	0	0
		3/12/2010	3/17/2010	H2O2	72	0	0	0	8	1		9			9	9	9	1	0	0
		3/12/2010	3/17/2010	H2O2	73	0	0	0	0	2		2			2	2	2	2	0	0
		3/12/2010	3/17/2010	H2O2	74	0	0	0	8	2		10			10	10	10	2	0	0
		3/12/2010	3/17/2010	H2O2	75	0	1	0	6	3		10			10	9	9	3	0	0
		3/12/2010	3/17/2010	H2O2	76	0	0	0	10			10			10	10	10	0	0	0
		3/12/2010	3/17/2010	H2O2	77	0	0	0	8	2		10			10	10	10	2	0	0
		3/12/2010	3/17/2010	H2O2	78	0	0	0	9	2		11			11	11	11	2	0	0
		3/12/2010	3/17/2010	H2O2	79	0	0	0	7	2		9			9	9	9	2	0	0
		n/a	3/17/2010	H2O2	80	n/a	n/a	n/a	n/a	n/a	n/a	0
						# dead	# dead	# dead	# dead	# dead	# dead	total #			# alive	# alive	# alive	# alive	# alive	# alive
total # of flies	Genotype	birth date	Expt Start Date	Solution	Tube #	Day 1	Day 2	Day 3	Day 4	Day 5	Day 6	flies			Day 1	Day 2	Day 3	Day 4	Day 5	Day 6
						3/18/2010	3/19/2010	3/20/2010	3/21/2010	3/22/2010	3/23/2010				3/18/2010	3/19/2010	3/20/2010	3/21/2010	3/22/2010	3/23/2010
92	D42+MIB x dsod1	3/12/2010	3/17/2010	H2O2	81	0	0	2	7			9			9	9	7	0	0	0
		3/12/2010	3/17/2010	H2O2	82	0	0	0	5	5		10			10	10	10	5	0	0
		3/12/2010	3/17/2010	H2O2	83	0	0	0	10			10			10	10	10	0	0	0
		3/12/2010	3/17/2010	H2O2	84	0	0	1	8			9			9	9	8	0	0	0
		3/12/2010	3/17/2010	H2O2	85	0	1	2	5	2		10			10	9	7	2	0	0
		3/12/2010	3/17/2010	H2O2	86	0	0	0	9	1		10			10	10	10	1	0	0
		3/12/2010	3/17/2010	H2O2	87	0	0	1	5			6			6	6	5	0	0	0
		3/12/2010	3/17/2010	H2O2	88	0	0	1	8	0	1	10			10	10	9	1	1	0
		3/12/2010	3/17/2010	H2O2	89	0	0	1	6	1		8			8	8	7	1	0	0
		3/12/2010	3/17/2010	H2O2	90	0	0	0	8	2		10			10	10	10	2	0	0
						# dead	# dead	# dead	# dead	# dead	# dead	total #			# alive	# alive	# alive	# alive	# alive	# alive
total # of flies	Genotype	birth date	Expt Start Date	Solution	Tube #	Day 1	Day 2	Day 3	Day 4	Day 5	Day 6	flies			Day 1	Day 2	Day 3	Day 4	Day 5	Day 6
						3/18/2010	3/19/2010	3/20/2010	3/21/2010	3/22/2010	3/23/2010				3/18/2010	3/19/2010	3/20/2010	3/21/2010	3/22/2010	3/23/2010
92	D42+MIB x G85R	3/12/2010	3/17/2010	H2O2	91	0	0	0	3	5		8			8	8	8	5	0	0
		3/12/2010	3/17/2010	H2O2	92	0	0	0	5	4		9			9	9	9	4	0	0
		3/12/2010	3/17/2010	H2O2	93	0	0	0	4	6	1	11			11	11	11	7	1	0
		3/12/2010	3/17/2010	H2O2	94	0	0	0	7	2		9			9	9	9	2	0	0
		3/12/2010	3/17/2010	H2O2	95	0	0	0	3	5		8			8	8	8	5	0	0
		3/12/2010	3/17/2010	H2O2	96	0	0	0	7	2		9			9	9	9	2	0	0
		3/12/2010	3/17/2010	H2O2	97	0	0	0	4	5		9			9	9	9	5	0	0
		3/12/2010	3/17/2010	H2O2	98	0	0	0	6	4		10			10	10	10	4	0	0
		3/12/2010	3/17/2010	H2O2	99	0	0	0	9			9			9	9	9	0	0	0
		3/12/2010	3/17/2010	H2O2	100	0	0	0	5	5		10			10	10	10	5	0	0
						# dead	# dead	# dead	# dead	# dead	# dead	total #			# alive	# alive	# alive	# alive	# alive	# alive
total # of flies	Genotype	birth date	Expt Start Date	Solution	Tube #	Day 1	Day 2	Day 3	Day 4	Day 5	Day 6	flies			Day 1	Day 2	Day 3	Day 4	Day 5	Day 6
						3/18/2010	3/19/2010	3/20/2010	3/21/2010	3/22/2010	3/23/2010				3/18/2010	3/19/2010	3/20/2010	3/21/2010	3/22/2010	3/23/2010
95	D42+MIB x A4V	3/12/2010	3/17/2010	H2O2	101	0	0	0	4	2		6			6	6	6	2	0	0
		3/12/2010	3/17/2010	H2O2	102	0	0	0	10			10			10	10	10	0	0	0
		3/12/2010	3/17/2010	H2O2	103	0	1	0	6	3	1	11			11	10	10	4	1	0
		3/12/2010	3/17/2010	H2O2	104	0	0	0	5	5	1	11			11	11	11	6	1	0
		3/12/2010	3/17/2010	H2O2	105	0	0	0	7	3		10			10	10	10	3	0	0
		3/12/2010	3/17/2010	H2O2	106	0	0	0	5	4		9			9	9	9	4	0	0
		3/12/2010	3/17/2010	H2O2	107	0	0	1	6	2		9			9	9	8	2	0	0
		3/12/2010	3/17/2010	H2O2	108	0	0	0	7	3		10			10	10	10	3	0	0
		3/12/2010	3/17/2010	H2O2	109	0	0	0	3	6	1	10			10	10	10	7	1	0
		3/12/2010	3/17/2010	H2O2	110	0	0	0	7	2		9			9	9	9	2	0	0
						# dead	# dead	# dead	# dead	# dead	# dead	total #			# alive	# alive	# alive	# alive	# alive	# alive
total # of flies	Genotype	birth date	Expt Start Date	Solution	Tube #	Day 1	Day 2	Day 3	Day 4	Day 5	Day 6	flies			Day 1	Day 2	Day 3	Day 4	Day 5	Day 6
						3/18/2010	3/19/2010	3/20/2010	3/21/2010	3/22/2010	3/23/2010				3/18/2010	3/19/2010	3/20/2010	3/21/2010	3/22/2010	3/23/2010
96	D42+MIB x CS	3/12/2010	3/17/2010	H2O2	111	0	0	0	9			9			9	9	9	0	0	0
		3/12/2010	3/17/2010	H2O2	112	0	0	0	6	1	2	9			9	9	9	3	2	0
		3/12/2010	3/17/2010	H2O2	113	0	0	0	6	4		10			10	10	10	4	0	0
		3/12/2010	3/17/2010	H2O2	114	0	0	1	6	2		9			9	9	8	2	0	0
		3/12/2010	3/17/2010	H2O2	115	0	0	0	6	3		9			9	9	9	3	0	0
		3/12/2010	3/17/2010	H2O2	116	0	0	0	9	1		10			10	10	10	1	0	0
		3/12/2010	3/17/2010	H2O2	117	0	0	0	6	3		9			9	9	9	3	0	0
		3/12/2010	3/17/2010	H2O2	118	0	0	0	11			11			11	11	11	0	0	0
		3/12/2010	3/17/2010	H2O2	119	0	0	0	5	6		11			11	11	11	6	0	0
		3/12/2010	3/17/2010	H2O2	120	0	0	0	9			9			9	9	9	0	0	0
