# Supplementary material for: ALS-linked SOD1 in glial cells enhances ß-N-Methylamino L-Alanine (BMAA)-induced toxicity in Drosophila
Source: F1000Res. 2012 Nov 9;1:47. [Version 1] doi: 10.12688/f1000research.1-47.v1 (PMC3945777; doi:10.12688/f1000research.1-47.v1)
Supplement: Effects of paraquat on SOD1 transgenic flies. — Five day-old male flies expressing SOD1 proteins in motor neurons (A), glial cells (B) and in motoneurons together with glial cells (C) were treated with 20 mM paraquat in fly food (10 flies per vial). The results do not indicate any significant effect of paraquat in SOD1 flies of all genotypes. Total flies uses for D42Gal4>CS, 183; D42Gal4>UAS-dsod1, 194; D42Gal4>UAS-hSOD1A4V, 138; D42Gal4>UAS-hSOD1G85R, 206; D42Gal4>UAS-hSOD1, 231. M1BGal4>CS, 148; M1BGal4>UAS-dsod1, 171; M1BGal4>UAS-hSOD1A4V, 164; M1BGal4>UAS-hSOD1G85R, 144; M1BGal4>UAS-hSOD1, 200. D42+M1BGal4>CS, 148; D42+M1BGal4>UAS-dsod1, 156; D42+M1BGal4>UAS-hSOD1A4V, 177; D42+M1BGal4>UAS-hSOD1G85R, 286; D42+M1BGal4>UAS-hSOD1, 213. [file f1000research-1-222-s0000.tgz › Copy_of_Figure_S4_B__Raw_data_M1BGal4SOD1_Male_on_paraquat.csv]

MIBGal4>CS Male
Date	# of flies	Day1	Day2	Day3	Day4	Day5	Day6	Day7	Day8	Day9	Day10	Day11	Day12	Day13	Day14	Day15	Day16	Day17	Day18	Day19	Day20	Day21
05/01/2007	12	0	0	0	0	0	0	0	1	1	1	1	1	5	6	8	8	11	12	12	12	12
3/5/2007	13	0	0	0	0	0	0	0	0	0	0	0	0	0	0	3	5	8	11	13	13	13
4/5/2007	10	3	4	4	4	4	4	4	4	5	6	7	9	9	9	10	10	10	10	10	10	10
6/5/2007	11	4	5	6	6	6	6	6	6	6	6	6	6	6	7	10	11	11	11	11	11	11
11/5/2007	10	0	0	1	1	1	1	1	1	1	1	1	1	1	2	7	9	10	10	10	10	10
12/5/2007	9	0	0	0	0	0	0	0	0	0	0	1	2	3	3	5	5	6	8	9	9	9
10/5/2007	10	2	3	4	4	5	6	6	6	6	7	8	9	9	10	10	10	10	10	10	10	10
05/15/2007	11	0	2	3	3	4	5	5	5	5	5	7	7	8	8	8	9	11	11	11	11	11
05/18/2007	12	5	5	5	5	5	5	5	5	5	5	5	5	5	6	8	10	10	11	11	12	12
05/19/2007	11	1	4	4	5	5	6	6	6	6	6	7	7	8	8	9	11	11	11	11	11	11
05/21/2007	14	0	1	1	1	1	1	1	1	1	2	7	7	7	11	13	13	13	14	14	14	14
05/22/2007	11	1	1	1	1	1	2	2	2	2	3	4	5	6	6	8	11	11	11	11	11	11
05/24/2007	14	0	0	1	1	1	1	1	1	1	1	3	3	6	11	13	14	14	14	14	14	14
MIBGal4>dsod1 Male
Date	# of flies	Day1	Day2	Day3	Day4	Day5	Day6	Day7	Day8	Day9	Day10	Day11	Day12	Day13	Day14	Day15	Day16	Day17	Day18	Day19	Day20	Day21
5/3/2007	12	2	2	2	2	2	2	2	3	3	8	9	12	12	12	12	12	12	12	12	12	12
9/3/2007	14	1	1	1	1	1	2	2	2	2	4	7	8	9	10	11	13	13	13	13	13	14
12/3/2007	10	0	0	0	0	0	0	0	0	0	0	0	1	1	2	4	5	7	10	10	10	10
03/15/2007	11	0	0	0	0	0	0	0	0	0	1	2	3	7	8	11	11	11	11	11	11	11
03/18/2007	10	0	0	0	0	0	0	0	1	2	2	5	5	5	6	9	10	10	10	10	10	10
03/20/2007	11	0	0	0	0	0	0	0	1	1	3	5	6	9	10	10	10	11	11	11	11	11
03/27/2007	12	0	0	0	1	1	1	1	1	2	3	4	5	6	8	10	12	12	12	12	12	12
03/30/2007	10	0	0	0	0	0	0	0	0	1	2	4	5	5	8	10	10	10	10	10	10	10
1/4/2007	12	0	1	1	1	1	1	1	1	1	2	3	6	8	12	12	12	12	12	12	12	12
4/4/2007	15	0	0	0	0	0	0	0	0	0	1	9	11	13	14	15	15	15	15	15	15	15
5/4/2007	11	0	1	1	1	1	1	2	5	7	9	10	10	11	11	11	11	11	11	11	11	11
8/4/2007	10	1	2	2	3	4	4	5	6	6	7	8	8	8	8	9	10	10	10	10	10	10
9/4/2007	11	1	1	2	3	3	3	4	5	6	6	8	8	8	10	10	11	11	11	11	11	11
6/4/2007	11	0	1	1	1	1	1	1	1	4	8	10	10	11	11	11	11	11	11	11	11	11
6/4/2007	11	0	1	1	1	1	1	1	1	4	8	10	10	11	11	11	11	11	11	11	11	11
MIBGal4>A4V Male
Date	# of flies	Day1	Day2	Day3	Day4	Day5	Day6	Day7	Day8	Day9	Day10	Day11	Day12	Day13	Day14	Day15	Day16	Day17	Day18	Day19
03/16/2007	11	0	0	0	0	0	0	0	0	0	0	2	3	6	6	9	10	11	11	11
03/18/2007	10	0	1	3	3	3	3	3	3	3	3	4	5	6	7	7	10	10	10	10
03/21/2007	16	0	1	1	1	1	1	1	1	1	2	3	3	6	9	10	15	16	16	16
03/25/2007	14	0	0	0	0	0	0	0	0	0	0	5	5	8	9	13	13	13	13	14
03/26/2007	11	0	0	1	1	1	1	1	1	2	4	4	5	5	8	11	11	11	11	11
03/28/2007	11	0	0	0	0	0	0	0	0	0	0	3	5	7	8	11	11	11	11	11
03/29/2007	17	0	0	0	0	0	0	0	0	1	3	3	7	14	16	16	17	17	17	17
03/30/2007	12	0	1	1	1	1	1	1	1	2	2	5	6	7	10	12	12	12	12	12
1/4/2007	12	0	0	0	0	1	1	1	1	1	2	4	4	6	9	12	12	12	12	12
6/4/2007	10	0	3	3	3	3	3	3	3	3	3	4	6	7	8	10	10	10	10	10
4/4/2007	13	1	4	4	5	5	5	5	5	5	6	7	9	10	13	13	13	13	13	13
10/4/2007	10	0	1	1	1	1	1	1	1	3	4	4	7	9	10	10	10	10	10	10
04/13/2007	17	0	1	1	1	2	2	3	7	7	8	8	14	15	15	16	17	17	17	17
MIBGal4>G85R Male
Date	# of flies	Day1	Day2	Day3	Day4	Day5	Day6	Day7	Day8	Day9	Day10	Day11	Day12	Day13	Day14	Day15	Day16	Day17	Day18	Day19
02/27/2007	13	0	0	0	0	0	0	3	4	11	13	13	13	13	13	13	13	13	13	13
03/24/2007	13	4	6	6	6	6	7	7	8	8	11	11	11	12	12	12	12	13	13	13
11/3/2007	18	0	0	0	0	0	1	2	4	7	7	8	12	14	14	15	16	17	17	18
03/17/2007	14	2	2	3	3	3	3	3	4	4	5	7	8	9	10	11	13	14	14	14
03/18/2007	12	1	1	1	1	1	1	1	1	1	1	1	5	6	7	7	10	12	12	12
03/25/2007	14	0	0	0	1	1	1	2	3	4	5	5	6	7	9	11	12	12	14	14
03/26/2007	18	0	0	0	0	0	0	0	0	0	0	2	7	9	14	16	17	18	18	18
03/28/2007	12	0	0	0	0	0	0	0	1	4	4	6	6	6	8	11	12	12	12	12
03/20/2007	11	0	1	1	1	1	1	1	2	2	2	3	5	5	6	6	8	11	11	11
03/31/2007	19	1	2	2	2	2	2	3	7	8	9	14	15	19	19	19	19	19	19	19
MIBGal4>hSOD1 Male
Date	# of flies	Day1	Day2	Day3	Day4	Day5	Day6	Day7	Day8	Day9	Day10	Day11	Day12	Day13	Day14	Day15	Day16	Day17	Day18	Day19	Day20
22/07/2007	17	0	0	0	0	0	0	0	1	2	4	4	8	11	15	17	17	17	17	17	17
9/3/2007	11	2	3	3	3	3	3	3	3	4	6	6	9	10	11	11	11	11	11	11	11
10/3/2007	20	0	0	0	0	0	0	0	0	0	4	8	9	11	14	16	17	17	19	19	20
03/13/2007	9	1	1	1	1	1	1	4	4	4	5	5	5	6	6	6	6	7	9	9	9
03/17/2007	10	0	1	1	2	2	2	2	2	2	3	3	4	4	5	9	9	9	9	9	10
03/20/2007	23	0	0	0	2	2	3	3	6	6	8	10	14	16	18	21	23	23	23	23	23
03/25/2007	14	0	1	1	1	1	1	1	2	2	3	4	4	4	6	9	12	13	13	14	14
03/26/2007	24	0	1	1	1	1	2	2	2	7	9	11	13	13	13	16	17	18	21	22	24
03/28/2007	14	1	1	1	2	2	2	2	2	3	3	5	7	10	10	11	14	14	14	14	14
03/29/2007	15	0	0	0	0	0	0	0	1	2	2	3	5	5	5	8	13	15	15	15	15
7/4/2007	17	0	0	0	0	0	0	0	2	5	7	8	12	13	15	15	17	17	17	17	17
9/4/2007	11	4	7	7	7	7	7	7	8	8	9	9	9	10	10	10	11	11	11	11	11
03/15/2007	15	1	1	1	1	1	1	1	1	1	2	4	7	7	7	9	9	13	13	15	15
