# Supplementary material for: ALS-linked SOD1 in glial cells enhances ß-N-Methylamino L-Alanine (BMAA)-induced toxicity in Drosophila
Source: F1000Res. 2012 Nov 9;1:47. [Version 1] doi: 10.12688/f1000research.1-47.v1 (PMC3945777; doi:10.12688/f1000research.1-47.v1)
Supplement: Effects of paraquat on SOD1 transgenic flies. — Five day-old male flies expressing SOD1 proteins in motor neurons (A), glial cells (B) and in motoneurons together with glial cells (C) were treated with 20 mM paraquat in fly food (10 flies per vial). The results do not indicate any significant effect of paraquat in SOD1 flies of all genotypes. Total flies uses for D42Gal4>CS, 183; D42Gal4>UAS-dsod1, 194; D42Gal4>UAS-hSOD1A4V, 138; D42Gal4>UAS-hSOD1G85R, 206; D42Gal4>UAS-hSOD1, 231. M1BGal4>CS, 148; M1BGal4>UAS-dsod1, 171; M1BGal4>UAS-hSOD1A4V, 164; M1BGal4>UAS-hSOD1G85R, 144; M1BGal4>UAS-hSOD1, 200. D42+M1BGal4>CS, 148; D42+M1BGal4>UAS-dsod1, 156; D42+M1BGal4>UAS-hSOD1A4V, 177; D42+M1BGal4>UAS-hSOD1G85R, 286; D42+M1BGal4>UAS-hSOD1, 213. [file f1000research-1-222-s0000.tgz › Copy_of_Figure_S4_C_Raw_data_MN_Glia_Gal4SOD1_male_flies_on_paraquat.csv]

D42, M1BGal4>CS Male
Date	# of flies	Day1	Day2	Day3	Day4	Day5	Day6	Day7	Day8	Day9	Day10	Day11	Day12	Day13	Day14
6/5/2007	11	0	1	1	2	3	5	5	9	10	11	11	11	11	11
7/5/2007	10	0	2	2	3	3	5	8	9	9	10	10	10	10	10
10/5/2007	15	5	8	8	10	11	13	15	15	15	15	15	15	15	15
12/5/2007	15	2	8	9	9	10	13	14	14	15	15	15	15	15	15
05/17/2007	20	5	8	10	12	14	17	18	18	19	19	19	20	20	20
05/20/2007	13	0	7	9	9	9	10	11	11	11	12	12	12	12	13
05/24/2007	14	0	0	0	1	8	10	13	14	14	14	14	14	14	14
05/27/2007	19	4	10	12	14	15	17	17	18	19	19	19	19	19	19
05/30/2007	11	3	5	5	6	10	10	11	11	11	11	11	11	11	11
1/6/2007	10	1	5	5	6	9	9	9	10	10	10	10	10	10	10
4/6/2007	10	0	2	2	5	8	10	10	10	10	10	10	10	10	10
D42, M1BGal4>dsod1 Male
Date	# of flies	Day1	Day2	Day3	Day4	Day5	Day6	Day7	Day8	Day9	Day10	Day11	Day12	Day13	Day14	Day15	Day16
03/30/2007	11	1	1	1	2	2	4	6	7	10	10	10	11	11	11	11	11
7/4/2007	10	0	1	1	2	4	6	8	8	8	9	10	10	10	10	10	10
9/4/2007	11	1	1	1	1	1	3	6	11	11	11	11	11	11	11	11	11
11/4/2007	11	0	0	0	2	3	5	8	9	9	10	10	10	11	11	11	11
04/14/2007	12	0	1	1	1	5	6	8	9	10	11	11	11	11	11	11	12
04/16/2007	11	0	3	3	3	4	5	5	8	9	10	10	10	10	10	10	11
04/19/2007	11	0	0	0	0	4	8	10	10	11	11	11	11	11	11	11	11
04/20/2007	20	0	2	3	4	10	17	18	18	20	20	20	20	20	20	20	20
04/22/2007	12	0	0	1	2	3	7	8	11	11	11	11	11	12	12	12	12
04/23/2007	15	2	4	5	8	11	12	13	14	15	15	15	15	15	15	15	15
04/27/2007	18	1	1	1	4	14	17	17	18	18	18	18	18	18	18	18	18
04/30/2007	14	0	4	4	7	7	8	12	13	13	14	14	14	14	14	14	14
D42, M1BGal4>A4V Male
Date	# of flies	Day1	Day2	Day3	Day4	Day5	Day6	Day5	Day8	Day9	Day10	Day11	Day12	Day13	Day14	Day15	Day16	Day17	Day18
03/30/2007	14	0	0	0	0	3	4	7	13	14	14	14	14	14	14	14	14	14	14
03/31/2007	10	0	0	0	0	2	5	8	9	10	10	10	10	10	10	10	10	10	10
6/4/2007	14	1	3	4	7	9	11	12	12	13	13	13	13	14	14	14	14	14	14
7/4/2007	12	0	0	0	2	5	9	12	12	12	12	12	12	12	12	12	12	12	12
10/4/2007	13	1	3	5	6	8	9	9	12	12	12	12	12	12	12	12	12	12	13
04/13/2007	11	0	2	3	5	6	9	10	10	11	11	11	11	11	11	11	11	11	11
04/16/2007	11	1	2	3	3	3	4	6	9	11	11	11	11	11	11	11	11	11	11
04/19/2007	19	1	3	3	5	8	13	17	18	19	19	19	19	19	19	19	19	19	19
04/22/2007	24	4	6	11	12	19	23	23	23	24	24	24	24	24	24	24	24	24	24
04/24/2007	15	0	0	0	3	7	12	15	15	15	15	15	15	15	15	15	15	15	15
04/25/2007	10	0	1	3	3	5	7	9	10	10	10	10	10	10	10	10	10	10	10
04/27/2007	13	0	1	2	7	13	13	13	13	13	13	13	13	13	13	13	13	13	13
04/30/2007	11	6	8	9	11	11	11	11	11	11	11	11	11	11	11	11	11	11	11
D42, M1B>G85R Male
Date	# of flies	Day1	Day2	Day3	Day4	Day5	Day6	Day7	Day8	Day9	Day10	Day11	Day12	Day13	Day14	Day15	Day16	Day17	Day18	Day19	Day20
11/4/2007	11	0	2	4	5	6	8	10	10	11	11	11	11	11	11	11	11	11	11	11	11
03/30/2007	16	0	1	1	4	7	9	14	14	15	15	15	16	16	16	16	16	16	16	16	16
2/4/2007	23	1	7	9	13	19	19	21	22	23	23	23	23	23	23	23	23	23	23	23	23
5/4/2007	15	11	12	13	13	13	14	14	15	15	15	15	15	15	15	15	15	15	15	15	15
7/4/2007	14	2	4	6	9	13	13	14	14	14	14	14	14	14	14	14	14	14	14	14	14
10/4/2007	22	4	7	7	13	18	21	22	22	22	22	22	22	22	22	22	22	22	22	22	22
04/14/2007	16	3	5	6	7	12	14	15	15	16	16	16	16	16	16	16	16	16	16	16	16
04/16/2007	18	0	0	1	4	10	17	17	18	18	18	18	18	18	18	18	18	18	18	18	18
04/19/2007	15	8	11	11	14	14	14	14	14	14	14	14	15	15	15	15	15	15	15	15	15
04/19/2007	12	6	8	8	8	9	9	10	10	11	11	11	11	11	11	11	12	12	12	12	12
04/22/2007	24	10	19	22	22	22	22	23	24	24	24	24	24	24	24	24	24	24	24	24	24
04/22/2007	20	10	12	13	14	17	17	17	17	18	18	18	18	19	19	20	20	20	20	20	20
04/24/2007	17	0	1	3	6	11	12	16	17	17	17	17	17	17	17	17	17	17	17	17	17
04/25/2007	14	2	4	7	8	10	11	14	14	14	14	14	14	14	14	14	14	14	14	14	14
04/17/2007	12	0	3	3	5	7	11	12	12	12	12	12	12	12	12	12	12	12	12	12	12
04/27/2007	14	6	9	10	10	14	14	14	14	14	14	14	14	14	14	14	14	14	14	14	14
04/29/2007	12	0	0	2	5	7	8	10	11	11	11	11	11	11	11	11	11	11	11	11	12
04/30/2007	11	5	7	8	8	10	10	10	10	10	10	10	10	10	10	11	11	11	11	11	11
D42, M1BGal4>hSOD Male
Date	# of flies	Day1	Day2	Day3	Day4	Day5	Day6	Day7	Day8	Day9	Day10	Day11	Day12
03/29/2007	12	0	0	0	0	3	8	10	12	12	12	12	12
5/4/2007	10	2	5	6	6	7	9	10	10	10	10	10	10
9/4/2007	10	0	6	6	8	8	8	8	10	10	10	10	10
10/4/2007	12	3	6	7	8	10	10	11	11	11	11	11	12
12/4/2007	14	0	1	2	4	5	9	12	12	14	14	14	14
04/15/2007	12	0	3	5	5	7	9	12	12	12	12	12	12
04/16/2007	20	0	0	0	2	9	17	20	20	20	20	20	20
04/19/2007	10	0	0	1	5	6	9	10	10	10	10	10	10
04/20/2007	19	0	0	0	10	15	18	19	19	19	19	19	19
04/22/2007	18	0	3	6	9	15	18	18	18	18	18	18	18
04/23/2007	12	7	7	7	8	12	12	12	12	12	12	12	12
04/24/2007	17	0	0	0	2	12	17	17	17	17	17	17	17
04/25/2007	17	0	2	4	5	9	14	15	15	15	16	16	17
04/27/2007	10	3	5	6	8	9	10	10	10	10	10	10	10
04/30/2007	20	4	7	9	16	20	20	20	20	20	20	20	20
